# Supplementary material for: Effect of Prior ChAdOx1 COVID-19 Immunisation on T-Cell Responses to ChAdOx1-HBV
Source: Vaccines (Basel). 2024 Jun 9;12(6):644. doi: 10.3390/vaccines12060644 (PMC11209196; doi:10.3390/vaccines12060644)
Supplement: Supplementary file 1 [file vaccines-12-00644-s001.zip]

Archive with 1 entries (1 files):
- vaccines-2914556-supplementary.pdf
